# Supplementary material for: Healthcare Workers after Two Years of COVID-19: The Consequences of the Pandemic on Psychological Health and Sleep among Nurses and Physicians
Source: Int J Environ Res Public Health. 2023 Jan 12;20(2):1410. doi: 10.3390/ijerph20021410 (PMC9859438; doi:10.3390/ijerph20021410)
Supplement: Supplementary file 1 [file ijerph-20-01410-s001.zip]

Archive with 1 entries (1 files):
- ijerph-2130269-supplementary.pdf
